# Supplementary material for: Antinuclear Antibodies in Polycystic Ovary Syndrome: A Systematic Review of Observational Studies
Source: Int J Mol Sci. 2025 Sep 28;26(19):9493. doi: 10.3390/ijms26199493 (PMC12529972; doi:10.3390/ijms26199493)
Supplement: Supplementary file 1 [file ijms-26-09493-s001.zip]

Archive with 2 entries (2 files):
- Supplementary material S1 – search strategy.pdf
- Supplementary material S2 – modified Newcastle-Ottawa quality assessment scale.pdf
